# Supplementary material for: Arabidopsis V-ATPase d2 Subunit Plays a Role in Plant Responses to Oxidative Stress
Source: Genes (Basel). 2020 Jun 25;11(6):701. doi: 10.3390/genes11060701 (PMC7349310; doi:10.3390/genes11060701)
Supplement: Supplementary file 1 [file genes-11-00701-s001.zip]

Archive with 4 entries (4 files):
- Supplementary Figure S1.docx
- Supplementary Table S1.xlsx
- Supplementary Table S2.xlsx
- Supplementary Table S3.xlsx
