# Supplementary material for: Arabidopsis V-ATPase d2 Subunit Plays a Role in Plant Responses to Oxidative Stress
Source: Genes (Basel). 2020 Jun 25;11(6):701. doi: 10.3390/genes11060701 (PMC7349310; doi:10.3390/genes11060701)
Supplement: Supplementary file 1 [file genes-11-00701-s001.zip › Supplementary Table S1.xlsx]

## Sheet: Sheet1
Supplementary Table S3. List of primers
Primer name	primer sequence (5’-3’)
At3g28715_LP	TCCGTTTCTAAAAACAATGTATGTC
At3g28715_RP	TTTTGCAGCTATCCATATGGC
LB-3	TAGCATCTGAATTTCATAACCAATCTCGATACAC
AtVHA-d1-qF	GAGTCTGGTTTTCTTCATCGCT
AtVHA-d1-qR	TGGTAAACACAGAGCGACAGAA
AtVHA-d2-qF	CGGAGAATAAGAGGAACCCA
AtVHA-d2-qR	CACGCAGAGCGACATAAACA
proAtVHA-d1-F	TAAGCTTTTCTTGGTGGCAACCTAAG
proAtVHA-d1-R	AGGATCCCTTTCTCTCCTTAACGTAAG
proAtVHA-d2-F	AGGTACCGAGAAACTCCCACAAATAG
proAtVHA-d2-R	ACTCGAGCTTTCTCTCCTGATTGTAAG
AtVHA-d2-GFP-F	ATCTAGAAAAGATGTACGGATTCGAGG
AtVHA-d2-GFP-R	GGTACCAGGAACATGTAGACCACACTATC
AtAHA10-qF	CTTGCTCAACTTGCGGCTAC
AtAHA10-qR	TAACACCTGCCCATCTCCAT
AtAHA3-qF	TAACCAGTAGAGCCATCTTCCA
AtAHA3-qR	GGTGTTGGAGAAGGCTTGACT
AtAHA2-qF	CGGGCTTTGAATCTTGGTGTT
AtAHA2-qR	CAAGAAGAGCCGAAGATGGATA
AtAHA12-qF	ACTTGTGCGTAATCTCCATAGC
AtAHA12-qR	TCGTTGCGTGATAGTTCCTGT
AtAHA7-qF	TCAACAGGGTGCCATAACAAA
AtAHA7-qR	CTTTCGGGTCTGACAACATCG
AtAHA4-qF	TGAAGGGAGGAAGGATAGTGC
AtAHA4-qR	AAAGCCCTTCTTATCGTCTCAG
AtAHA8-qF	AAGGTGAGATTGAGGCTGTTGT
AtAHA8-qR	GTGCGGTGTTGGATAGGGTA
AtAHA5-qF	GGATTGGCAAGACTTTGTGGG
AtAHA5-qR	GATGCTTCTTGCTCGCTCCA
AtAHA1-qF	CGAGAAGGCTGATGGGTTTG
AtAHA1-qR	AGCAGCATCTGTAGCATCGG
AtAHA6-qF	AATCCTAAACGACGGAACCAT
AtAHA6-qR	CCAAGAACAACTCCAGTAGCG
AtAHA9-qF	TACCAGTAACCAAGCACCCG
AtAHA9-qR	TACGCTCGTTTCTGAATAGGAT
AtAHA11-qF	TGTGCTTCTCATTGGCGGTAT
AtAHA11-qR	ATCGCTGTCATCCTCTTGGTT
AtAVP1-qF	CTCATCTTTCGGAATCAACCAC
AtAVP1-qR	CTCAAAGAAGTCAGTGGCAAAG
AtAVP2-qF	TTTTAGCGAAAGATGAAGGACC
AtAVP2-qR	ATCGCCCTTCCTAAACCAGC
AtActin2-qF	GGTAACATTGTGCTCAGTGGTGG
AtActin2-qR	AACGACCTTAATCTTCATGCTGC
