# Supplementary material for: Arabidopsis V-ATPase d2 Subunit Plays a Role in Plant Responses to Oxidative Stress
Source: Genes (Basel). 2020 Jun 25;11(6):701. doi: 10.3390/genes11060701 (PMC7349310; doi:10.3390/genes11060701)
Supplement: Supplementary file 1 [file genes-11-00701-s001.zip › Supplementary Table S2.xlsx]

## Sheet: Table S2
Supplementary Table S1. Expression of differentially expressed genes (DEGs) between Col-0 and the atvha-d2 mutant under normal and oxidative stress
Gene ID	Gene Symbol	Type	log2 (d2_12h/d2_CK)	Qvalue (d2_CK-vs-d2_12h)	Pvalue(d2_CK-vs-d2_12h)	log2 (d2_24h/d2_CK)	Qvalue (d2_CK-vs-d2_24h)	Pvalue(d2_CK-vs-d2_24h)	log2 (WT_12/WT_CK)	Qvalue (WT_CK-vs-WT_12)	Pvalue(WT_CK-vs-WT_12)	log2 (WT_24/WT_CK)	Qvalue (WT_CK-vs-WT_24)	Pvalue(WT_CK-vs-WT_24)
839094	LpxC3	mRNA	1.2185	0.957769	0.743671	0.276426	0.98339	0.940872	22.388	2.24e-07	1.01e-08
28720160	AT4G20835	mRNA	9.40084	0.139783	0.0161342	10.3694	1.46e-15	1.47e-17	-1.31193	0.822129	0.636869	-0.228481	0.902526	0.747752
838627	ATDUF1	mRNA	5.41632	0.0866364	0.00841384	5.78012	0.00351567	0.000353	9.03179	6.83e-12	1.24e-13	7.49508	0.154608	0.0552149
3766720	AT1G13608	mRNA	4.03023	2.27e-05	3.98e-07	4.68765	1.07e-10	1.91e-12	3.37947	4.76e-05	3.82e-06	2.42744	0.00803077	0.00152584
824865	bHLH39	mRNA	3.18702	1.06e-19	1.63e-22	4.77588	5.87e-84	1.21e-87	2.25869	0.00443323	0.000709	2.1168	0.00134752	0.000196
834406	HSFA6A	mRNA	5.11596	3.82e-05	7.27e-07	4.61694	7.04e-05	3.95e-06	1.33172	0.508155	0.286032	1.58096	0.375554	0.179511
831403	AT5G15500	mRNA	3.46623	9.58e-10	6e-12	3.23404	4.03e-15	4.26e-17	2.00921	0.128261	0.0432075	2.26921	0.00519026	0.000923
822344	AT3G27250	mRNA	3.42851	1.34e-10	7.41e-13	3.66673	2.32e-33	5.19e-36	1.10575	0.164554	0.0600728	1.97721	5.87e-06	4.42e-07
830343	CYP77A4	mRNA	7.77539	7.46e-08	7.09e-10	5.22141	0.0112755	0.00142267	5.46008	0.315448	0.143451	4.67298	0.452524	0.233895
842519	AT1G62225	mRNA	6.59791	7.71e-05	1.61e-06	6.47188	3.44e-05	1.79e-06	0.912242	0.903567	0.761447	5.02506	0.00219829	0.000341
28716876	AT1G08645	mRNA				6.89381	8.41e-06	3.74e-07	-7.02155	0.190287	0.0725589	-7.04028	0.189837	0.0718002
815949	PR1	mRNA	-2.75155	0.292468	0.0499518	-2.37638	0.173562	0.0464636	-7.62741	9.11e-06	6.07e-07	-4.47297	0.0975841	0.0306971
838578	AT1G19900	mRNA	-2.3792	0.00493087	0.000213	0.000484	0.999419	0.999048	-4.8666	3.84e-07	1.84e-08	-1.78341	8.65e-10	2.99e-11
840353	AT1G34510	mRNA	-1.40043	0.624849	0.199863	0.812034	0.515885	0.23336	-5.48346	6.53e-10	1.74e-11	-0.84522	0.09833	0.0309848
838053	PCR1	mRNA	-0.657	0.930746	0.595361	0.55957	0.877047	0.66186	-7.25696	0.00355623	0.000545	-1.22385	0.756369	0.531253
816574	FLA6	mRNA	-2.76789	0.306765	0.0537937	0.344734	0.888782	0.681643	-6.809	1.02e-06	5.47e-08	-0.910551	0.144664	0.0506703
817282	EPR1	mRNA	-8.63569	0.199431	0.0271224	-6.78503	0.159439	0.041285	-1.466	0.236443	0.0962402	3.05945	0.0322482	0.00792101
834435	CRA1	mRNA	-5.02961	0.0259797	0.00165007	-5.17043	0.0093062	0.00112375	-2.19792	0.134093	0.0458543	1.13052	0.66534	0.424646
828970	CRU3	mRNA	-6.86939	0.0961322	0.00959129	-6.87663	0.0471101	0.00821331	-5.37961	0.0792843	0.0232333	2.30317	0.429256	0.217069
834469	PDF1.2	mRNA	-6.77419	6.97e-06	1.05e-07	-6.05215	8.43e-06	3.75e-07	-4.02098	0.0124488	0.00239593	-4.04626	0.00967842	0.00189854
817143	PDF1.2b	mRNA	-6.95185	9.28e-05	1.97e-06	-6.96623	1.12e-05	5.12e-07	-3.64777	0.225902	0.0904957	-3.66879	0.205268	0.0798693
823888	ASN1	mRNA	-1.78584	0.00886808	0.00043	-3.95594	3.38e-24	1.37e-26	-2.36975	0.0010176	0.000127	-4.98899	2.81e-17	3.47e-19
827684	AT4G19430	mRNA	-3.53845	2.38e-06	3.2e-08	-2.0054	0.000297	2.04e-05	-3.5821	0.0037165	0.000573	-5.81972	0.000395	4.92e-05
821726	ICL	mRNA	-4.49206	0.0093463	0.000459	-2.75961	0.0825096	0.0169936	-4.61353	3.31e-10	8.31e-12	-3.53418	6.81e-07	4.13e-08
839649	AT1G27580	mRNA	0.594481	0.787267	0.350473	-6.7945	1.44e-05	6.79e-07	8.01055	0.122042	0.0404193
818363	AT2G37870	mRNA	2.95073	0.00223705	8.32e-05	2.76451	8.95e-27	3.07e-29	0.347875	0.54052	0.314296	0.923965	0.00376266	0.000635
842314	PUB19	mRNA	2.93381	7.11e-09	5.22e-11	2.95566	3.05e-15	3.15e-17	-0.447171	0.645631	0.41469	0.750489	0.220398	0.0874792
837073	AT1G05660	mRNA	2.2925	0.00528586	0.000232	2.84357	5.57e-10	1.13e-11	0.114303	0.905481	0.793259	0.688113	0.0272151	0.00646076
829494	AT4G33550	mRNA	2.27342	1.58e-05	2.57e-07	2.26767	3.83e-24	1.57e-26	-0.169508	0.727874	0.508597	0.574409	0.0159521	0.00342323
830379	AT5G04970	mRNA	1.94045	0.0195986	0.00115229	2.26064	1.53e-10	2.82e-12	-0.0597842	0.969119	0.929315	0.632965	0.0219168	0.00498361
842802	CYP89A6	mRNA	2.00359	0.00894465	0.000435	2.58259	3.09e-12	4.66e-14	0.613897	0.102814	0.032218	1.23514	1.33e-05	1.08e-06
842114	GolS2	mRNA	1.96339	1.81e-05	3.05e-07	2.28931	1.87e-34	3.95e-37	-0.0790235	0.914871	0.834365	1.23429	1.49e-06	9.84e-08
3770106	AT4G14819	mRNA	3.18751	0.00779115	0.000365	3.30199	0.000139	8.59e-06	0.163563	0.932135	0.863698	-0.659568	0.734768	0.504391
6240770	AT3G03341	mRNA	4.19842	9.36e-08	9.06e-10	1.96713	0.049494	0.00874363	0.383344	0.793853	0.593265	0.492035	0.731365	0.499636
832473	AT5G24080	mRNA	3.33923	9.47e-05	2.02e-06	2.01316	0.0268737	0.0040647	-0.808346	0.400313	0.201426	0.254309	0.81588	0.613554
833704	WSD1	mRNA	2.64217	1.48e-06	1.86e-08	1.90536	1.02e-05	4.63e-07	0.710634	0.370198	0.179904	1.47043	0.00682001	0.00126787
837255	HAI2	mRNA	2.73806	6.25e-07	7.37e-09	2.30337	3.37e-07	1.13e-08	0.52201	0.678987	0.448989	1.24984	0.0976396	0.0307212
820667	NCED3	mRNA	1.86798	1.09e-10	5.95e-13	1.91275	6.21e-22	3.18e-24	0.508383	0.0520774	0.0137497	1.37167	9.36e-13	2.02e-14
818566	P5CS1	mRNA	2.14917	1.15e-15	2.87e-18	1.59902	2.07e-19	1.41e-21	0.733798	0.0784963	0.0229478	1.06758	0.00045	5.69e-05
835468	ENODL1	mRNA	2.22942	8.65e-05	1.83e-06	1.74803	9.88e-08	2.98e-09	1.32501	0.00411117	0.000648	0.758704	0.133674	0.045893
822424	SWEET4	mRNA	2.44718	7.78e-06	1.19e-07	1.12871	0.0245103	0.00364231	1.14464	0.160124	0.057845	1.45901	0.0306774	0.00745581
832546	VSP2	mRNA	2.00028	1.64e-10	9.27e-13	1.71843	2.73e-37	4.74e-40	1.19762	0.0179523	0.00372681	1.72107	2.12e-05	1.82e-06
828836	AT4G27280	mRNA	1.20358	0.00139343	4.69e-05	1.58055	8.65e-18	6.8e-20	0.27189	0.344116	0.162049	1.50998	1.17e-20	1.03e-22
843623	AT1G72920	mRNA	1.04735	0.00989028	0.000494	2.1129	6.92e-25	2.69e-27	0.237168	0.553617	0.326629	1.9953	3.63e-23	2.45e-25
828634	AT4G25310	mRNA	1.0401	0.082232	0.00784965	1.68432	4.25e-07	1.45e-08	0.611605	0.314878	0.143068	0.62224	0.238358	0.096875
831317	AT5G14650	mRNA	1.04621	3.73e-05	7.07e-07	2.09638	2.14e-24	8.59e-27	1.18226	0.00173833	0.000235	1.2022	9.77e-07	6.18e-08
819389	TSPO	mRNA	2.58586	0.00259371	9.94e-05	0.518721	0.72415	0.424285	-0.313201	0.841173	0.668607	-0.225573	0.906859	0.763815
818718	AT2G41190	mRNA	2.6414	9.74e-12	4.24e-14	1.43014	5.04e-19	3.53e-21	0.571287	0.110072	0.0352547	0.387074	0.0713702	0.0208648
834780	AT5G47330	mRNA	2.25644	1.68e-05	2.77e-07	0.603842	0.147036	0.0366175	0.806965	0.0278971	0.00634419	0.403024	0.408876	0.202705
815991	AT2G15020	mRNA	0.247816	0.734151	0.287677	1.35443	2.11e-11	3.47e-13	-0.622723	0.013599	0.00265224	1.20686	3.87e-13	7.87e-15
843622	AT1G72910	mRNA	0.441994	0.276115	0.0455896	1.47799	6.47e-16	6.35e-18	-0.299139	0.536488	0.310627	1.61441	0.000194	2.19e-05
840293	AIG1	mRNA	0.956057	0.380699	0.0769453	1.19297	0.474801	0.204388	-0.474317	0.572431	0.343915	0.756278	0.729809	0.497818
844031	AT1G76960	mRNA	0.5244	0.655555	0.224082	1.30558	0.00399017	0.000413	-0.562598	0.42342	0.218829	0.505567	0.380089	0.182476
824807	WRKY70	mRNA	0.916999	0.000185	4.41e-06	1.3316	0.00126119	0.000106	-0.664851	0.455873	0.24352	0.243002	0.881723	0.715812
28717429	AT1G75945	mRNA	0.721642	0.957769	0.718752	0.973245	0.828481	0.567611	0.304367	0.273537	0.117619	0.258131	0.211838	0.0831968
835040	AT5G49770	mRNA	0.66634	0.589587	0.176176	0.908876	0.0719392	0.0141984	0.204322	0.828722	0.650057	0.0890111	0.926997	0.849936
822619	AFP3	mRNA	1.11349	3.07e-07	3.3e-09	0.585609	0.000312	2.16e-05	0.0776524	0.883849	0.729022	0.434281	0.0380901	0.00965626
835809	ABI2	mRNA	1.26402	2.59e-11	1.25e-13	0.934703	1.04e-09	2.22e-11	0.337268	0.239085	0.0977197	0.410316	0.0321337	0.00788642
819280	HB-7	mRNA	1.34042	5.25e-09	3.77e-11	1.00101	1.88e-21	1.05e-23	0.15193	0.619029	0.387679	0.272885	0.102598	0.0327623
843683	AT1G73480	mRNA	1.169	4.8e-07	5.35e-09	0.928734	1.65e-09	3.65e-11	0.222743	0.4815	0.263638	0.132007	0.668826	0.428116
831747	AIRP2	mRNA	0.966564	0.00147519	5.07e-05	0.600318	0.00329306	0.000327	-0.347387	0.217366	0.0863011	-0.259286	0.297882	0.130171
837830	CYP87A2	mRNA	0.910649	0.0705152	0.00636423	0.741159	0.0275697	0.00420191	-0.230134	0.396263	0.198098	-0.23997	0.40362	0.198954
6240705	WIH3	mRNA	1.01541	0.298352	0.0515014	1.39735	5.92e-05	3.25e-06	-0.267659	0.638988	0.407353	-0.152438	0.755867	0.530462
836355	AT5G62340	mRNA	0.899383	0.157148	0.0190821	1.05802	0.00103676	8.44e-05	-0.287597	0.583496	0.354563	0.0676069	0.897584	0.739256
826642	AT4G10500	mRNA	0.805534	0.28892	0.0490224	1.10952	0.0142449	0.00187928	-0.0710897	0.943985	0.88547	-0.00692646	0.99995	0.989321
842551	FMO GS-OX2	mRNA	1.36402	3.02e-12	1.24e-14	1.15825	9.44e-12	1.51e-13	0.685302	0.00126663	0.000163	1.03385	2.26e-08	1.02e-09
819731	AT3G05640	mRNA	1.86534	7.77e-11	4.16e-13	1.33994	5.22e-13	7.15e-15	0.512779	0.0818997	0.0242053	0.895132	0.000184	2.07e-05
834080	AT5G40800	mRNA	1.84531	0.00382657	0.000157	1.31731	0.00420886	0.00044	0.188649	0.905481	0.76916	0.907321	0.2314	0.0932733
818779	AT2G41800	mRNA	1.4593	0.0174526	0.00100784	1.36808	3.5e-08	9.8e-10	0.467399	0.205514	0.0802237	0.569432	0.00332239	0.000551
836040	HAI1	mRNA	1.67091	5.23e-06	7.61e-08	1.02441	0.00102652	8.34e-05	0.233044	0.716951	0.495199	0.647382	0.0473024	0.0125656
10723075	AT1G29025	mRNA	1.09626	0.253556	0.039656	1.75166	1.49e-07	4.61e-09	-0.404295	0.739366	0.522513	0.111343	0.836693	0.652114
817946	AGP30	mRNA	1.50844	0.434644	0.0971222	1.49274	0.0791519	0.0160474	-0.434663	0.786893	0.580055	-0.0926027	0.75079	0.523377
821135	DOX1	mRNA	1.55468	0.0533647	0.00432363	1.69168	9.92e-08	3e-09	0.083363	0.736344	0.518536	0.0501645	0.832597	0.644629
3767587	AT1G60750	mRNA	1.85136	0.00102214	3.26e-05	2.06735	2.44e-09	5.61e-11	0.114463	0.8897	0.737316	0.253532	0.615101	0.373118
828628	AT4G25250	mRNA	1.76027	0.0692427	0.00620852	2.13352	2.99e-06	1.19e-07	-0.136104	0.894221	0.745579	0.368457	0.28559	0.123253
833883	AT5G38910	mRNA	1.33189	0.54289	0.150063	2.83172	0.0501051	0.0088972	1.71982	0.310812	0.140348	3.37409	4.65e-05	4.42e-06
817901	RD20	mRNA	2.8013	1.56e-12	5.97e-15	2.14248	1.82e-20	1.08e-22	1.78946	4.36e-05	3.47e-06	2.18937	2.87e-12	6.64e-14
818853	COR15B	mRNA	3.07055	9.77e-33	4.86e-36	2.17123	2.2e-36	4.01e-39	3.19221	9.15e-08	3.76e-09	2.89248	2.91e-12	6.76e-14
820654	AT3G14340	mRNA	0.316951	0.853107	0.441541	-1.02033	0.0205549	0.00292012	2.98675	0.0353379	0.00855621	1.77006	0.000608	8e-05
817022	TAT3	mRNA	0.183864	0.969978	0.864805	1.00226	0.686071	0.381066	1.51727	0.219293	0.0872299	3.99324	0.0835519	0.025305
818489	NATA1	mRNA	1.26292	0.735744	0.289222	0.4075	0.928875	0.763262	1.19226	0.584719	0.355823	3.67658	0.208211	0.0814021
836728	AT5G65980	mRNA	0.781271	0.522318	0.137985	1.00773	0.0576628	0.010621	0.74818	0.273269	0.11747	1.09416	0.0349501	0.00873066
830663	MYB76	mRNA	0.793129	0.0116814	0.000604	0.729999	0.00494444	0.000532	1.00799	0.00362588	0.000557	1.56436	2.09e-09	7.7e-11
818518	JAL23	mRNA	0.479507	0.80551	0.371433	0.698833	0.605291	0.304737	0.586787	0.525881	0.301718	1.42495	0.0106142	0.00211239
28718487	AT3G01475	mRNA	0.407955	0.970239	0.865913	-0.335115	0.896554	0.694722	1.43139	0.541063	0.314736	1.23881	0.612703	0.370652
821227	GSTF11	mRNA	-0.0312326	0.964346	0.840129	0.18122	0.505073	0.225146	0.723513	0.000802	9.57e-05	1.19807	1.76e-11	4.58e-13
821845	HMT3	mRNA	-0.0324232	0.968605	0.853334	0.00433206	0.996638	0.973674	0.65774	0.0339883	0.00814795	1.28941	1.55e-07	8.17e-09
832666	AT5G25970	mRNA	-0.312781	0.877224	0.479876	-0.633047	0.193771	0.0541793	0.615665	0.0261135	0.0058552	0.657711	0.0134007	0.00278167
837195	AT1G06830	mRNA	-0.0973844	0.957071	0.692705	-0.380637	0.109478	0.0245505	0.855213	7.62e-07	3.93e-08	0.301466	0.184757	0.0695044
833659	THI2.2	mRNA	-0.486052	0.392729	0.0811363	0.052639	0.928875	0.786212	0.289223	0.522949	0.299299	0.433379	0.222491	0.08854
842457	AT1G61610	mRNA	-0.843546	0.2032	0.0280814	-0.531085	0.372391	0.140212	0.196703	0.905481	0.773755	0.472773	0.676667	0.436162
838554	CLH1	mRNA	-0.842843	1.84e-05	3.13e-07	-0.198014	0.384348	0.147473	0.251446	0.247285	0.102506	0.487875	0.00180783	0.000274
815841	AT2G13550	mRNA	0.318282	0.787069	0.348604	0.311549	0.63982	0.335412	0.229211	0.553339	0.326351	0.305755	0.317429	0.141667
841632	MBP2	mRNA	-0.0251907	0.984367	0.914877	0.178531	0.567718	0.273487	0.4042	0.351274	0.166858	0.55711	0.159317	0.057371
821287	AK3	mRNA	0.332108	0.108938	0.0114112	0.535548	2.21e-09	4.99e-11	0.143554	0.482509	0.264371	1.04276	2.99e-35	8.16e-38
843832	ORA47	mRNA	-0.248714	0.814553	0.384009	0.501519	0.17116	0.0455294	0.119116	0.888204	0.735077	0.886752	0.0062953	0.00115809
818366	AT2G37900	mRNA	0.211358	0.861576	0.452395	-0.127681	0.860988	0.622698	-0.0787715	0.919689	0.841519	0.277641	0.686619	0.449309
28719957	AT4G07995	mRNA	0.217359	0.933545	0.606039	-0.524047	0.554197	0.262753	-0.181841	0.815846	0.620535	0.161656	0.845925	0.665606
831691	AT5G01880	mRNA	0.680508	0.0800576	0.00756902	0.330411	0.418611	0.168206	-0.0232677	0.968824	0.928777	0.20689	0.606388	0.365127
835315	AT5G52390	mRNA	0.681065	0.446457	0.102444	0.3556	0.504129	0.224391	-0.189584	0.869903	0.709086	0.063275	0.948148	0.887995
828849	RD26	mRNA	0.452508	0.0479123	0.00374871	0.567062	0.000422	3.03e-05	-0.285713	0.254066	0.106402	-0.0316181	0.910361	0.819999
828252	AT4G21650	mRNA	0.362834	0.281285	0.0469634	0.429709	0.0237522	0.00349427	-0.243115	0.42299	0.218414	0.291203	0.200884	0.0775819
824353	SULTR3;1	mRNA	0.247471	0.635112	0.208338	0.487484	0.000274	1.87e-05	-0.246139	0.301485	0.134299	0.226827	0.253861	0.105066
836632	MAF5	mRNA	-0.091134	0.957769	0.811123	0.16392	0.864974	0.629124	-0.0911738	0.939025	0.875759	-0.0761661	0.952265	0.89597
822503	AT3G28715	mRNA	0.156187	0.678536	0.242421	0.203204	0.166267	0.0438563	-0.110156	0.42988	0.223896	-0.058778	0.697378	0.460706
839044	G6PD3	mRNA	0.173889	0.846872	0.433159	0.217258	0.504767	0.224905	0.0527035	0.905481	0.781141	-0.0606232	0.846937	0.667384
832585	CYP71B13	mRNA	0.266686	0.394774	0.0817454	0.35517	0.105252	0.0233074	-0.255889	0.374357	0.182887	-0.329703	0.143858	0.0503168
827113	GLP9	mRNA	0.0907104	0.957769	0.814936	0.395677	0.469201	0.200884	-0.452373	0.487635	0.268554	-0.212457	0.813947	0.60547
842774	MGL	mRNA	0.154682	0.89883	0.52387	0.170404	0.642836	0.338145	-0.478229	0.0616089	0.0168997	-0.218917	0.481561	0.255688
827593	AT4G18596	mRNA	-0.0406934	0.99061	0.933569	-1.85164	1.45e-05	6.83e-07	1.22737	0.256322	0.10768	0.256158	0.871419	0.701023
827198	CSLB06	mRNA	-1.2826	0.0620958	0.00532986	-0.996521	0.0627918	0.0118462	0.339706	0.38735	0.192036	-0.0965668	0.887205	0.72363
843407	TIFY7	mRNA	-0.960451	1.92e-11	8.86e-14	-1.00072	1.41e-10	2.59e-12	0.0418725	0.905481	0.809968	-0.537389	0.000124	1.33e-05
831162	JAZ10	mRNA	-1.30867	3.06e-07	3.27e-09	-1.73152	2.72e-12	4.07e-14	0.194702	0.761154	0.548378	-0.109896	0.902711	0.748088
833886	AT5G38940	mRNA	-0.838355	0.57113	0.164741	-1.10777	0.138737	0.0337953	0.36883	0.0780274	0.0227654	0.0784179	0.817091	0.618265
814732	GAD4	mRNA	-0.809533	0.0219663	0.00132864	-1.17173	6.81e-06	2.96e-07	0.523927	0.0189051	0.00396929	0.309692	0.212458	0.0835351
828342	AT4G22470	mRNA	-0.449032	0.702011	0.260971	0.219814	0.772777	0.490042	0.321136	0.844157	0.672974	-1.49181	0.0145762	0.00307693
28717269	AT1G26255	mRNA	0.568761	0.279293	0.0464387	0.131356	0.8502	0.600361	0.0203769	0.98989	0.963254	-1.43422	0.0114785	0.00231331
843787	AT1G74460	mRNA	0.594986	0.367159	0.0723031	0.127515	0.809579	0.538004	0.0259085	0.907015	0.82006	-0.866011	1.73e-14	2.96e-16
829964	AT4G38080	mRNA	0.538844	0.707316	0.264967	0.16694	0.504286	0.224607	-0.126375	0.597414	0.366712	-0.988762	8.43e-12	2.08e-13
839097	AT1G25112	mRNA							0.582772	0.432444	0.225742	-0.990223	0.843676	0.662276
834943	ATSDI1	mRNA	-0.0192633	0.996732	0.955424	0.0866955	0.896131	0.693987	0.377074	0.412947	0.210711	-0.648829	0.0956325	0.0299527
835507	PORA	mRNA	0.28279	0.832837	0.410988	-0.361319	0.506912	0.226448	-0.0196277	0.986739	0.957345	-0.60952	0.310677	0.137639
833512	AT5G35480	mRNA	0.100528	0.957769	0.768187	-0.183031	0.800816	0.525659	-0.300254	0.54528	0.318749	-1.05431	0.00375029	0.000633
838791	UMAMIT19	mRNA	-0.632759	0.360642	0.0701235	-0.505261	0.42816	0.173816	-1.12955	0.147854	0.0518365	-0.195405	0.870116	0.698866
841409	GSTF14	mRNA	-0.974656	0.00108392	3.5e-05	-0.292501	0.330713	0.117231	-0.951664	8.88e-07	4.67e-08	-0.538439	0.0245973	0.00572435
841824	AT1G53870	mRNA	-0.714844	0.000325	8.45e-06	-0.230932	0.43504	0.178404	-0.821975	0.000215	2.12e-05	-0.689576	0.00326492	0.000539
826795	AGL14	mRNA	-0.748594	0.0384623	0.00278769	-0.444557	0.205097	0.0588598	-0.598731	0.404766	0.20464	-0.780058	0.107073	0.0345597
832747	AT5G26890	mRNA	-1.02392	0.838859	0.419904	-0.294877	0.928875	0.785215	-0.399026	0.627947	0.396335	-0.148428	0.906859	0.756344
827464	ERF-1	mRNA	-0.907503	1.18e-10	6.47e-13	-0.458713	0.00139663	0.000119	-0.0590145	0.875766	0.718288	-0.0197193	0.944911	0.881817
841640	AT1G52100	mRNA	-0.219564	0.492108	0.123491	-0.287166	0.0805289	0.0164557	-0.311481	0.0395124	0.00980806	-0.350757	0.0558697	0.015396
827042	AT4G14060	mRNA	-0.201752	0.846916	0.433392	-0.407692	0.162812	0.0425879	-0.252971	0.716814	0.495015	-0.432233	0.327143	0.147816
837649	scpl31	mRNA	-0.32112	0.233918	0.0353909	-0.756117	1.85e-06	7.05e-08	-0.230027	0.339674	0.15931	-0.0426603	0.896101	0.736924
839101	AT1G25180	mRNA	-0.586852	0.766762	0.326236	-0.540699	0.766903	0.482327	-0.142309	0.686568	0.459126	-0.285365	0.384421	0.185511
824838	SIB1	mRNA	-0.398166	0.261052	0.0415431	0.256372	0.507484	0.226838	-0.759702	0.0724909	0.0207719	-0.0199944	0.97922	0.945166
833963	AT5G39670	mRNA	-0.188044	0.933196	0.602977	-0.0720301	0.938144	0.843865	-0.968204	0.0591871	0.0160759	-0.409454	0.484465	0.257971
842743	AT1G64360	mRNA	-0.473999	0.218078	0.0316393	-0.0904917	0.855157	0.609172	-1.01358	0.00943093	0.00171324	-0.461576	0.246078	0.100878
815612	AT2G11405	mRNA							-0.56444	0.47096	0.255407	-0.164227	0.865962	0.69219
834567	AT5G45310	mRNA	0.320339	0.717934	0.273652	-0.287747	0.604595	0.304237	-0.648856	0.184234	0.0694949	-0.439494	0.395829	0.19353
820790	NAC2	mRNA	-0.234493	0.719725	0.275529	-0.0320268	0.946419	0.862254	-0.518772	0.0498379	0.0130138	-0.738558	0.000194	2.19e-05
838585	AT1G19960	mRNA	0.0333905	0.979456	0.900263	0.304969	0.737873	0.43956	-0.675564	0.0559451	0.0149564	-0.627195	0.374516	0.178855
829102	PLP8	mRNA	0.20419	0.908571	0.549047	0.22495	0.708674	0.405274	-0.507733	0.0319695	0.00752481	-0.595523	0.0096312	0.00188689
843992	AT1G76590	mRNA	0.482781	0.0595231	0.00503742	0.541791	0.00132618	0.000112	-0.505912	0.0246448	0.00544212	-0.501279	0.02189	0.00497661
820035	AT3G08870	mRNA	0.41241	0.550713	0.153916	0.606442	0.0731227	0.0144975	-0.844812	0.0689	0.0194625	-0.699661	0.095966	0.0301087
831863	AT5G03350	mRNA	0.606113	0.665313	0.231082	0.313311	0.858924	0.61438	-1.04349	0.303217	0.135339	0.0256938	0.99995	0.978818
843257	AFP1	mRNA	0.788561	0.00367732	0.000149	0.250939	0.418161	0.167766	-0.657422	0.0122543	0.00234832	-0.219291	0.474425	0.250506
819235	GBF3	mRNA	0.586464	0.0401834	0.00297729	0.377324	0.0383326	0.00634951	-0.422394	0.0338701	0.00811438	-0.148689	0.524224	0.289701
837662	AT1G11210	mRNA	0.423219	0.389985	0.0800516	0.20459	0.493798	0.217458	-0.480312	0.180128	0.0674986	-0.18276	0.680681	0.443362
28719419	AT3G60415	mRNA	0.520123	0.00824623	0.000396	0.185875	0.745755	0.453237	-0.586347	0.0359498	0.00873742	-0.198807	0.627158	0.385726
817826	RLP22	mRNA	0.0418402	0.989522	0.92997	0.756649	0.132648	0.0316566	-0.243574	0.726385	0.506744	-0.228137	0.753129	0.526527
836531	AT5G64100	mRNA	0.243914	0.942075	0.636835	0.826529	2.63e-05	1.33e-06	-0.412382	0.437271	0.229359	-0.359926	0.496839	0.268485
843769	AT1G74290	mRNA	0.310645	0.835769	0.414856	0.785335	0.0997472	0.0216253	-0.483061	0.412411	0.210281	-0.315025	0.63167	0.390565
832723	MYB86	mRNA	0.248269	0.910998	0.555852	0.859613	0.00905905	0.00108716	-0.50778	0.151371	0.0535705	-0.321909	0.254831	0.105554
816395	XTH21	mRNA	0.257854	0.885396	0.492303	0.761465	0.0635264	0.0120086	-0.732889	0.160588	0.0580659	-0.384233	0.395842	0.193573
830902	RING1	mRNA	0.240866	0.573864	0.166481	0.567172	0.419584	0.168719	-0.548393	0.0259383	0.00580732	-0.22439	0.500561	0.271242
835755	AGP14	mRNA	0.195646	0.919974	0.574731	0.715699	0.0229899	0.00335739	-0.665312	0.435694	0.228077	-0.189187	0.565478	0.326797
836088	AT5G59670	mRNA	0.180884	0.917241	0.567955	0.853648	0.0107367	0.00134048	-0.891158	0.0592021	0.0160887	0.222878	0.76058	0.536479
28719368	AT3G44006	mRNA				0.931823	0.928875	0.819365	-0.74532	0.396742	0.198577	-0.107812	0.906859	0.778518
843362	UMAMIT36	mRNA	0.0644034	0.960641	0.827777	0.839242	0.00196744	0.000178	-0.752353	0.127508	0.0428429	-0.076496	0.914459	0.826678
820429	HCHIB	mRNA	-0.135901	0.937153	0.616697	0.496259	0.00882259	0.00105075	-1.25985	1.08e-21	3.13e-24	-0.255732	0.192438	0.0732537
826996	AT4G13620	mRNA	0.107983	0.973284	0.878769	0.683714	0.237636	0.072829	-1.04433	0.0126538	0.00244167	-0.381417	0.248629	0.102273
842542	LRX2	mRNA	0.0471748	0.987685	0.922222	0.511137	0.20667	0.0594823	-0.831923	0.000277	2.82e-05	-0.167136	0.594514	0.354068
841572	BGLU35	mRNA	1.17824	0.882364	0.487872	2.25996	0.185416	0.0508468	-3.05286	0.153451	0.0546264	-1.00062	0.294128	0.127984
830943	AT5G10760	mRNA	0.417571	0.774242	0.334108	1.16312	0.227977	0.0685393	-1.30519	0.0135637	0.00264368	-0.00867106	0.99995	0.993322
831887	LAC11	mRNA	0.44401	0.942075	0.645491	1.50046	2.86e-07	9.38e-09	-1.34863	0.227917	0.0915406	-0.247801	0.514982	0.282059
819367	AT2G47540	mRNA	0.134882	0.961263	0.829831	1.38948	0.000361	2.53e-05	-1.36943	0.128103	0.0431437	-0.179977	0.651854	0.41151
817663	CLE5	mRNA	0.794987	0.698543	0.2586	1.15431	0.111582	0.0251746	-1.02871	0.00909969	0.00164571	-0.37436	0.448218	0.230644
28717440	AT1G80315	mRNA	0.536042	0.957769	0.764279	1.27684	1.99e-08	5.36e-10	-1.43084	0.654802	0.424173	-0.49541	0.132648	0.0454633
837121	AT1G06120	mRNA	0.879093	0.76668	0.326137	1.95541	0.0043047	0.000452	-1.41377	0.0325451	0.00770751	-0.605605	0.275273	0.117275
824565	AT3G53980	mRNA	1.16082	0.169207	0.0213255	1.52987	2.51e-38	3.94e-41	-1.07122	0.0516672	0.0136092	-0.155601	0.553246	0.3156
821347	UMAMIT4	mRNA	0.561555	0.704735	0.262861	1.67787	2.89e-06	1.15e-07	-0.91988	0.369858	0.1796	0.0400229	0.93585	0.866839
836772	RAB18	mRNA	1.32323	0.449599	0.103744	0.475861	0.221044	0.0656343	-1.22496	0.00159593	0.000213	-0.344921	0.546862	0.309833
841820	PME2	mRNA	0.879776	0.784245	0.345168	0.707368	0.0870555	0.0181821	-1.45884	0.0355093	0.00860663	-0.760306	0.000152	1.68e-05
819390	AT2G47780	mRNA	1.74224	0.000806	2.44e-05	1.29286	0.00307665	0.000302	-1.43031	0.00368492	0.000567	-1.14898	0.0152571	0.00325221
830565	LEA4-5	mRNA	2.1056	0.000435	1.2e-05	0.161404	0.902067	0.704754	-1.31431	0.049008	0.0127463	-1.00553	0.0976396	0.0307306
839411	FRO2	mRNA	-1.26786	0.0368433	0.00263505	1.52086	9.27e-05	5.42e-06	-3.71113	1.29e-18	6.15e-21	0.0754286	0.939746	0.872235
839093	AT1G25025	mRNA							-2.9518	0.0130336	0.00252253	0.231733	0.942738	0.877664
831381	CASP5	mRNA	-1.37354	0.136881	0.0156565	-0.634362	0.438313	0.180603	-3.15415	8.37e-11	1.87e-12	-1.21841	0.000375	4.62e-05
818490	AT2G39040	mRNA	-1.0683	0.692203	0.25364	0.307306	0.837253	0.581037	-3.71611	8.3e-17	5.64e-19	-1.3102	1.52e-05	1.26e-06
821788	PCC1	mRNA	-0.488013	0.888278	0.500999	-0.0272468	0.996638	0.968863	-3.11847	0.013196	0.00255833	-1.44502	0.531969	0.296568
5007719	AT1G24147	mRNA	-0.47417	0.71533	0.271264	-0.151485	0.875273	0.658854	-3.73445	1.91e-10	4.57e-12	-1.5831	0.18759	0.07081
829317	AT4G31875	mRNA	-0.852445	0.529777	0.142513	0.0310118	0.98527	0.944294	-3.44022	0.000755	8.89e-05	-3.26832	0.000157	1.74e-05
817373	AT2G28270	mRNA	-1.8781	0.0240691	0.00149701	-0.397499	0.597607	0.298321	-3.24408	1.37e-08	4.71e-10	-2.31486	2.61e-06	1.81e-07
832596	FLOT1	mRNA	-1.13118	0.119756	0.0130562	-0.738819	0.437797	0.180167	-1.77538	6.89e-07	3.53e-08	-1.70202	3.86e-07	2.21e-08
823729	CRK4	mRNA	-1.29332	0.0258831	0.00164071	-0.721036	0.105152	0.0232756	-2.14715	9.22e-08	3.8e-09	-1.88937	1.04e-05	8.29e-07
7922469	AT2G15042	mRNA	-1.31072	6.5e-05	1.32e-06	-1.31086	4.83e-06	2.01e-07	-1.805	0.000313	3.23e-05	-2.3192	2.79e-07	1.56e-08
822223	CYP71B3	mRNA	-1.0489	2.47e-05	4.39e-07	-0.818768	0.00219693	0.000203	-1.74766	8.26e-19	3.84e-21	-2.25287	2.31e-26	1.23e-28
835352	AT5G52750	mRNA	-0.939223	0.0460246	0.00356474	-1.00031	0.000523	3.89e-05	-1.49413	1.3e-09	3.71e-11	-2.00573	1.31e-13	2.54e-15
837573	AT1G10340	mRNA	-0.96525	0.0240353	0.00149367	-0.199158	0.784168	0.504412	-2.5872	5.99e-12	1.06e-13	-2.29246	1.05e-11	2.65e-13
836540	AT5G64190	mRNA	-0.890648	0.0854949	0.00826343	-0.484832	0.304631	0.104267	-2.91993	2.18e-05	1.6e-06	-2.3882	7.15e-05	7.2e-06
826973	HAK5	mRNA	-1.54131	0.201749	0.0277619	-0.426985	0.738339	0.440417	-2.59128	7.8e-24	1.78e-26	-1.71686	1.06e-15	1.64e-17
836089	AT5G59680	mRNA	-1.29389	0.0054089	0.000238	-0.558416	0.155008	0.0395997	-2.5392	1.01e-13	1.3e-15	-1.98905	2.49e-10	7.71e-12
843282	NAP	mRNA	-1.07534	2.2e-06	2.92e-08	-0.917817	1.2e-06	4.4e-08	-2.59757	1.89e-21	5.79e-24	-2.03479	4.85e-14	8.76e-16
839027	AT1G24145	mRNA	-0.830561	0.133214	0.0150871	-0.675311	0.11607	0.0264995	-2.29185	2.46e-10	5.98e-12	-1.84629	4.04e-07	2.32e-08
835550	ANK	mRNA	0.379333	0.799971	0.36647	0.990871	0.0145672	0.00192903	-2.17323	0.125357	0.0418786	-1.83945	0.229483	0.0922905
839166	AT1G26250	mRNA	0.550384	0.492276	0.123554	0.501135	0.0944048	0.0201384	-1.92808	0.0617893	0.0169558	-1.31104	0.144198	0.0504773
822481	AT3G28510	mRNA	0.064715	0.985813	0.918211	1.00576	0.465563	0.198481	-2.13954	0.454164	0.242193	-0.935866	0.81307	0.604364
830299	MC9	mRNA	-0.137217	0.991941	0.937814	1.05157	0.0446325	0.00767055	-2.24655	0.232356	0.0939193	-1.32434	9.4e-05	9.78e-06
837660	BFN1	mRNA	0.0309097	0.999676	0.967557	1.35149	0.0148985	0.00197907	-1.66807	0.00254689	0.000369	-1.09996	0.000737	9.89e-05
839225	RNS3	mRNA	0.229507	0.97013	0.865636	1.66559	0.101439	0.0221495	-2.21692	0.248239	0.103108	-0.854314	0.0199768	0.00445241
843382	PERK13	mRNA	0.00406511	0.999676	0.994698	0.936133	0.0662969	0.0126887	-1.48572	2.62e-07	1.2e-08	-0.234364	0.441823	0.22622
6241140	AT2G28671	mRNA	-0.0482772	0.981351	0.905912	0.8385	0.0353948	0.00576657	-1.781	1.19e-07	5.03e-09	-0.45311	0.0558818	0.0154016
827206	CYP702A5	mRNA	-0.575005	0.426628	0.0936618	0.37779	0.278269	0.0906144	-1.70373	3.66e-12	6.3e-14	-0.239636	0.494108	0.266253
836187	PIP2;4	mRNA	-0.164898	0.957769	0.765735	0.48518	0.409033	0.162411	-1.94295	3.69e-11	7.76e-13	-0.529529	0.0106862	0.00212805
828707	AT4G26010	mRNA	-1.13887	0.303016	0.0527089	0.71759	0.462557	0.19668	-2.05173	0.000754	8.87e-05	-0.351431	0.621511	0.379389
28720125	AT4G12555	mRNA	-0.925618	0.692262	0.253729	1.39646	0.0188656	0.00262426	-1.96509	0.271399	0.116396	-1.0187	0.0280333	0.00668823
843308	HO3	mRNA	-0.43798	0.790665	0.355065	0.374978	0.632233	0.32874	-0.999739	0.109357	0.0349215	-2.40081	0.000131	1.42e-05
824024	AT3G48640	mRNA	-0.0204079	0.999676	0.976403	0.872884	0.481494	0.208976	-2.29707	0.13043	0.04423	-2.63598	0.0932739	0.0290734
830721	AT5G08250	mRNA	0.327141	0.833156	0.411895	0.380795	0.575489	0.27954	-0.684513	0.035238	0.00852442	-1.45503	4.2e-06	3.04e-07
821250	CYP89A9	mRNA	0.0772305	0.957769	0.773787	0.124643	0.796368	0.519459	-1.15355	2.93e-07	1.35e-08	-1.36729	5.65e-10	1.88e-11
830812	PELPK1	mRNA	0.105221	0.964418	0.841191	0.202687	0.182909	0.0498733	-0.942534	5.77e-14	7.11e-16	-1.3105	6.52e-32	2.32e-34
817089	AT2G25510	mRNA	-0.148292	0.920255	0.575799	0.266455	0.785217	0.505974	-1.30674	0.100466	0.0312532	-1.15855	0.224257	0.0895117
834489	MAP18	mRNA	-0.193572	0.933845	0.608977	0.371589	0.333041	0.118594	-1.3301	3.53e-08	1.33e-09	-0.941947	7.94e-09	3.29e-10
840303	AT1G34060	mRNA	-0.159954	0.931174	0.597212	-0.00279041	0.996638	0.99076	-1.24873	0.00084	0.000101	-0.824804	0.0150212	0.00319137
834178	AT5G41750	mRNA	-0.169742	0.932518	0.600721	0.0476309	0.947174	0.865215	-1.42771	3.53e-05	2.74e-06	-1.06939	0.00428785	0.000739
840475	AT1G35710	mRNA	-0.26994	0.760017	0.319376	-0.0861626	0.930666	0.823292	-1.31913	0.007241	0.00125852	-0.985262	0.201967	0.0781173
842064	AT1G56120	mRNA	-0.304207	0.794041	0.359724	0.227689	0.683671	0.378686	-1.0226	0.00958731	0.00174662	-0.904592	0.200188	0.0772304
822218	CYP71B19	mRNA	-0.0206942	0.994064	0.945538	0.318	0.312802	0.108269	-0.810998	0.00142238	0.000187	-0.95008	8.69e-05	8.96e-06
821962	SBP3	mRNA	-0.0931052	0.965699	0.844567	0.481344	0.23023	0.0695499	-1.0472	0.000175	1.67e-05	-1.07179	0.00674522	0.00125258
841722	NAC019	mRNA	0.249375	0.910096	0.554398	0.0754677	0.939077	0.846173	-0.891678	0.309974	0.139828	-0.700319	0.456129	0.236544
820034	PYD4	mRNA	0.104446	0.957769	0.773853	0.017649	0.973712	0.923637	-0.884052	0.000542	6.08e-05	-1.0414	1.27e-06	8.25e-08
28717397	AT1G64795	mRNA							-1.06429	3.3e-06	1.98e-07	-0.953843	2.42e-05	2.11e-06
834794	TIP2;3	mRNA	-0.0181604	0.999676	0.971745	0.225701	0.696387	0.392155	-1.715	0.0448204	0.0114118	-1.17618	0.000558	7.25e-05
831065	cwINV6	mRNA	-0.216207	0.937893	0.617986	0.423504	0.404972	0.159693	-1.54342	0.00181011	0.000247	-1.58371	0.000835	0.000114
831931	AT5G18130	mRNA	-0.112661	0.918847	0.572807	-0.463812	0.0155511	0.00208184	-0.941226	7.4e-09	2.4e-10	-1.10485	2.04e-20	1.86e-22
28717388	AT1G62515	mRNA	0.0537785	0.992006	0.938759	-0.310826	0.743887	0.448891	-1.45514	0.0405291	0.0101159	-1.19993	3.36e-06	2.38e-07
831202	ABCG6	mRNA	-0.00761619	0.999676	0.983363	0.0476496	0.933312	0.830265	-1.29308	1e-14	1.04e-16	-1.52544	1.35e-28	6.16e-31
829501	AT4G33610	mRNA	-0.226523	0.896604	0.519178	-0.152516	0.746957	0.454634	-1.49147	2.54e-18	1.24e-20	-1.62786	1.61e-32	5.41e-35
834539	PP2-A6	mRNA	-0.669162	0.48312	0.119469	0.245916	0.703187	0.399684	-1.01628	0.0189233	0.00397626	-0.643481	0.14363	0.050214
826770	OSM34	mRNA	-0.750981	0.00885213	0.000429	0.0101236	0.987353	0.948211	-1.52249	4.75e-16	3.76e-18	-0.603634	0.203747	0.0790774
837275	ATOBGM	mRNA	-1.08367	0.0731405	0.0066723	-0.461308	0.314166	0.109038	-1.30034	0.00252054	0.000364	-1.15735	0.000468	5.95e-05
842206	RXF12	mRNA	-0.952548	0.167199	0.0209521	0.28319	0.505877	0.22563	-1.47749	0.197312	0.0760197	-1.21999	4.1e-09	1.6e-10
817448	AT2G28990	mRNA	-0.449311	0.697975	0.257938	0.0572112	0.933689	0.831689	-2.25805	1.03e-08	3.46e-10	-1.48921	8.76e-05	9.05e-06
821791	AT3G22235	mRNA	-0.514744	0.887024	0.494423	-0.0863779	0.962507	0.899269	-2.21707	0.056204	0.0150583	-1.27278	0.551912	0.314087
825300	AT3G61280	mRNA	-0.416626	0.579026	0.169573	-0.102987	0.872409	0.654462	-1.68768	0.000487	5.37e-05	-1.22555	0.0172966	0.0037635
823963	AT3G48080	mRNA	-0.726313	0.472761	0.11401	-0.0467052	0.947174	0.864996	-1.80287	3.66e-07	1.74e-08	-1.15199	0.00148209	0.000219
817775	AT2G32160	mRNA	-0.884251	0.000823	2.51e-05	-0.284605	0.47237	0.202876	-2.03835	2.79e-06	1.65e-07	-1.20781	0.00538754	0.000966
833910	AT5G39160	mRNA	-0.882602	0.0307041	0.00205174	-0.0882507	0.882191	0.671208	-1.86651	2.25e-08	8.07e-10	-1.48191	2.66e-07	1.47e-08
819813	AT3G06390	mRNA	-0.416449	0.467542	0.111795	-0.577202	0.00785742	0.000918	-1.42332	1.17e-14	1.23e-16	-1.46362	3.37e-18	3.73e-20
827583	CLE2	mRNA	-0.768318	0.3145	0.0561155	-0.111055	0.928875	0.779257	-1.38902	0.0230147	0.00501737	-1.81267	0.00163156	0.000243
834522	AT5G44920	mRNA	-0.805411	0.0553787	0.00454654	-0.636286	0.0492465	0.0086938	-1.60259	1.21e-09	3.43e-11	-1.87331	1.31e-10	3.88e-12
834260	AT5G42530	mRNA	-0.770375	0.387519	0.079296	-0.62451	0.37644	0.14311	-1.45375	0.0388973	0.00962796	-1.79407	0.017381	0.00378642
818725	M17	mRNA	-0.598867	0.957769	0.734857	-4.05861	0.169652	0.0450018	-2.33336	0.238179	0.0972168	-0.669262	0.800266	0.588044
2746023	AT5G28237	mRNA	-3.08117	0.000112	2.45e-06	-3.09406	9.62e-06	4.34e-07	-2.44164	0.318619	0.145397	-1.46352	0.525014	0.290377
828617	OLEO1	mRNA	-3.35195	0.0818783	0.0077989	-2.52348	0.0655767	0.0125271	-2.97183	0.010921	0.00204846	0.821285	0.718368	0.482649
840127	AOX1D	mRNA	-4.68304	0.000113	2.47e-06	-2.73744	0.103622	0.0227527	-0.564221	0.849025	0.680762	0.418723	0.885422	0.720927
839893	JAZ8	mRNA	-2.2714	0.00981389	0.000489	-3.17615	0.00155509	0.000135	0.500524	0.892717	0.742792	-0.330683	0.922173	0.84105
829591	RRTF1	mRNA	-3.41288	4.94e-07	5.57e-09	-2.08639	0.000104	6.16e-06	-0.446045	0.823916	0.640941	-0.00822896	0.99995	0.992503
836843	MAPKKK19	mRNA	-2.95585	0.00267822	0.000103	-2.40884	0.00128265	0.000108	0.314551	0.832783	0.657242	-0.138136	0.92877	0.853217
839784	AT1G29090	mRNA	-3.68799	0.0118051	0.000611	-2.24931	0.0481983	0.00845367	0.566153	0.512538	0.289898	-0.0205682	0.999397	0.977673
816499	MIOX2	mRNA	-3.05138	9.23e-09	7.01e-11	-2.58083	7.67e-06	3.38e-07	-1.13475	2.31e-12	3.79e-14	-2.32888	3.79e-09	1.48e-10
837125	ORA59	mRNA	-2.84775	4.79e-16	1.17e-18	-3.12056	4.15e-32	1.01e-34	-0.362123	0.454437	0.24251	-1.91813	8.31e-08	4.17e-09
825388	ABCB21	mRNA	-2.31886	2.7e-27	1.79e-30	-2.08281	2.26e-33	4.95e-36	-1.39868	3.08e-12	5.21e-14	-1.95931	1.97e-38	4.32e-41
818626	PYL6	mRNA	-2.10852	3.43e-08	2.99e-10	-1.89449	6.58e-12	1.03e-13	-0.668956	0.00481851	0.000783	-1.83427	1.25e-19	1.25e-21
832966	AT5G28630	mRNA	-1.93999	1.65e-14	4.71e-17	-2.02111	5.51e-22	2.78e-24	-1.12786	4.99e-12	8.73e-14	-2.10019	1.83e-21	1.52e-23
5008015	AT3G20395	mRNA	-1.84544	7.68e-09	5.74e-11	-1.78316	1.45e-12	2.11e-14	-0.76698	0.033827	0.00809945	-2.21302	9.16e-18	1.08e-19
833954	AT5G39580	mRNA	-2.32025	6.17e-07	7.24e-09	-1.3181	0.000728	5.66e-05	-0.69493	0.367427	0.177871	-1.96562	6.66e-18	7.74e-20
828511	AT4G24110	mRNA	-1.91348	0.0154475	0.000857	-1.79484	0.00254771	0.000241	0.047877	0.981712	0.949749	-2.19829	1.07e-06	6.79e-08
833986	AT5G39890	mRNA	-1.82977	0.00503343	0.000218	-1.82323	0.000108	6.43e-06	-0.257164	0.896643	0.749084	-1.88907	0.021153	0.00477319
821565	DELTA-VPE	mRNA	-1.25295	0.420825	0.0914669	-1.825	0.0697078	0.0135566	-1.542	0.048578	0.0126208	0.124141	0.914199	0.825997
840158	MYC2	mRNA	-1.74058	1.23e-05	1.96e-07	-0.71652	0.148328	0.0371297	-1.03885	0.562997	0.334932	-0.0798185	0.93104	0.857267
817484	SAG13	mRNA	-1.97007	0.00723896	0.000333	-0.834265	0.556122	0.264385	-1.46992	0.0456271	0.0116986	-0.165443	0.90056	0.744501
818025	JAZ7	mRNA	-1.18843	0.00779989	0.000366	-1.75156	1.73e-08	4.6e-10	0.716857	0.311029	0.140472	-1.19645	0.14847	0.0523291
826619	AT4G10270	mRNA	-1.52791	0.158131	0.0192867	-1.37738	0.0569693	0.0104674	0.359116	0.827236	0.648231	-1.29704	0.25715	0.106991
834768	ERF2	mRNA	-1.70904	6.55e-24	6.25e-27	-1.06722	6.37e-10	1.31e-11	-0.294438	0.385508	0.190524	-0.645626	0.0168517	0.00364925
843584	LOX4	mRNA	-1.19751	0.0033593	0.000135	-1.283	3.67e-15	3.84e-17	-0.785083	0.0244234	0.00538208	-0.751858	0.0390233	0.00994668
831795	AT5G03545	mRNA	-1.31615	0.00086	2.65e-05	-0.971574	0.155293	0.0396956	-0.470137	0.0449816	0.0114809	-0.829684	0.221198	0.0879066
826958	TPS12	mRNA	-1.32227	0.000382	1.03e-05	-1.03534	6.46e-05	3.57e-06	-0.57157	0.37102	0.180617	-0.894768	0.0318464	0.00779992
817315	CYP94C1	mRNA	-1.66834	3.57e-05	6.75e-07	-1.90702	4.34e-10	8.67e-12	-0.749448	0.141367	0.0490643	-1.07541	0.0134007	0.00278144
820789	NAC3	mRNA	-1.71981	1.64e-12	6.33e-15	-1.49043	5.06e-13	6.87e-15	-0.860222	0.000838	0.000101	-1.0484	0.000171	1.91e-05
828276	AT4G21870	mRNA	-1.86632	1.17e-32	6.3e-36	-1.94591	9.82e-41	1.38e-43	-0.254609	0.223944	0.0894515	-1.074	2.73e-09	1.03e-10
843908	GASA1	mRNA	-1.57964	1.12e-18	2.18e-21	-1.34185	1.54e-21	8.47e-24	-0.429372	0.00306899	0.000458	-1.34643	9.93e-35	2.84e-37
843577	JAZ6	mRNA	-1.39315	1.94e-12	7.64e-15	-1.45666	3.25e-18	2.46e-20	-0.296485	0.16315	0.0593709	-1.04902	1.51e-15	2.37e-17
818411	PYL4	mRNA	-1.5379	1.29e-26	9.12e-30	-1.40921	8.24e-46	7.85e-49	-0.404444	0.006349	0.00108216	-1.05918	3.58e-31	1.41e-33
826751	CRK30	mRNA	-1.45223	0.00151824	5.24e-05	-1.81194	2.65e-17	2.17e-19	-0.0289657	0.948019	0.891851	-1.04114	0.0168548	0.00365062
841826	AT1G53885	mRNA	-1.3283	0.000171	4.01e-06	-1.51525	7.05e-07	2.5e-08	-0.194325	0.81175	0.615293	-0.798791	0.102688	0.0328037
6241094	AT1G53903	mRNA	-1.3283	0.000171	4.01e-06	-1.51525	7.05e-07	2.5e-08	-0.194325	0.81175	0.615293	-0.798791	0.102688	0.0328037
842405	TPS04	mRNA	-2.74972	0.0850601	0.00820783	-0.257689	0.949141	0.870445	-2.4522	0.516886	0.294156	3.1059	0.616987	0.37509
841727	PAP5	mRNA	-4.3667	0.0294418	0.00193225	-2.06259	0.244459	0.0757607	1.87376	0.817112	0.625564	3.66235	0.281387	0.120927
