# Supplementary material for: Arabidopsis V-ATPase d2 Subunit Plays a Role in Plant Responses to Oxidative Stress
Source: Genes (Basel). 2020 Jun 25;11(6):701. doi: 10.3390/genes11060701 (PMC7349310; doi:10.3390/genes11060701)
Supplement: Supplementary file 1 [file genes-11-00701-s001.zip › Supplementary Table S3.xlsx]

## Sheet: 28 d2 vs WT
Supplementary Table S2. Expression of 28 V-ATPase assembly subunits in Col-0 and atvha-d2 mutant under normal and oxidative stress
Gene ID	Gene Symbol	Subunit name	Type	log2 (d2_CK/WT_CK)	Qvalue (WT_CK-vs-d2_CK)	Pvalue(WT_CK-vs-d2_CK)	log2 (d2_12h/WT_12)	Qvalue (WT_12-vs-d2_12h)	Pvalue(WT_12-vs-d2_12h)	log2 (d2_24h/WT_24)	Qvalue (WT_24-vs-d2_24h)	Pvalue(WT_24-vs-d2_24h)
822503	AT3G28715	AtVHA-d2	mRNA	-1.21931	5.94976e-33	2.46031e-37	-0.94904	4.1264e-11	1.89095e-14	-0.959943	6.13251e-27	1.27199e-30
842725	VHA-E3	AtVHA-E3	mRNA	-0.301152	0.359403	0.0232141	-0.131143	0.859167	0.322336	0.260589	0.244612	0.042355
826716	TUF	AtVHA-E1	mRNA	-0.136915	0.794087	0.134191	-0.0803329	0.949356	0.501971	0.0545188	0.794681	0.399846
828471	VAG2	AtVHA-G2	mRNA	-0.142588	0.990881	0.338728	-0.125858	0.86571	0.336506	0.0175156	0.969162	0.871981
817101	AT2G25610	AtVHA-c"	mRNA	0.0317566	0.995681	0.791886	-0.134502	0.818566	0.273492	0.0655844	0.878117	0.524262
835622	AT5G55290	AtVHA-e1	mRNA	-0.0251525	0.995681	0.800591	-0.0968964	0.913946	0.423416	-0.00230887	0.999718	0.98151
816680	VHA-A2	AtVHA-a2	mRNA	-0.0578943	0.995681	0.477289	0.225759	0.589457	0.109492	0.02156	0.951054	0.764239
838579	AVA-P2	AtVHA-c2	mRNA	-0.0889537	0.955981	0.274702	0.142945	0.641851	0.136959	0.182752	0.131731	0.0165525
843934	VAB1	AtVHA-B1	mRNA	-0.110327	0.841754	0.161809	0.133149	0.736154	0.194537	0.128149	0.206217	0.0327812
830063	VHA-A3	AtVHA-a2	mRNA	-0.167045	0.247142	0.0119979	0.129793	0.870626	0.343711	0.0610337	0.739166	0.33662
844228	VHA-A	AtVHA-A	mRNA	-0.155551	0.620866	0.068369	0.0791714	0.962717	0.544361	0.0527404	0.762468	0.361755
838614	VAB3	AtVHA-B3	mRNA	-0.158525	0.671826	0.0832871	0.0455455	0.972972	0.699286	0.0523652	0.804433	0.414631
816150	AT2G16510	AtVHA-c5	mRNA	-0.0430718	0.995681	0.580148	-0.0374495	0.972972	0.720711	-0.0499666	0.878933	0.525398
830008	VAB2	AtVHA-B2	mRNA	-0.0866174	0.949004	0.26477	-0.008635	0.999853	0.936838	-0.0219747	0.951054	0.714493
823170	AT3G42050	AtVHA-H	mRNA	-0.081331	0.927338	0.235406	0.000735776	0.999853	0.994269	0.0054631	0.987696	0.925259
829624	AVA-P1	AtVHA-c1	mRNA	0.0404364	0.995681	0.601051	0.00288823	0.999853	0.972442	-0.0232997	0.951054	0.723348
828221	AT4G02620	AtVHA-F	mRNA	-0.0551186	0.995681	0.636571	-0.0202274	0.980675	0.858921	0.0572397	0.887019	0.539814
837840	DET3	AtVHA-C	mRNA	-0.0372162	0.995681	0.664383	-0.0384279	0.972972	0.682689	0.0527308	0.802363	0.410368
821130	VMA10	AtVHA-G1	mRNA	0.00833871	0.999695	0.931094	-0.0245357	0.972972	0.785469	0.0678322	0.806227	0.416953
830047	VHA-C3	AtVHA-c3	mRNA	0.0352668	0.995681	0.638436	-0.0015814	0.999853	0.984158	0.0463475	0.832805	0.456374
825042	AT3G58730	AtVHA-D	mRNA	-0.0260844	0.995681	0.760881	0.0729222	0.957323	0.524239	0.06095	0.777553	0.377816
817400	VHA-A1	AtVHA-a1	mRNA	-0.0201353	0.995681	0.813622	0.105655	0.910639	0.417135	0.0736703	0.765318	0.365551
822502	AT3G28710	AtVHA-d1	mRNA	-0.0227646	0.995681	0.763136	0.110177	0.720901	0.183793	0.0622519	0.759224	0.357405
829388	AT4G32530	AtVHA-c'	mRNA	0.0914528	0.970132	0.301434	0.0204958	0.97566	0.829008	0.0941559	0.648114	0.246115
843898	AVA-P4	AtVHA-c4	mRNA	0.111892	0.902691	0.211777	0.0662139	0.972088	0.573112	0.0303284	0.951054	0.746081
828778	AT4G26710	AtVHA-e2	mRNA	0.0498676	0.995681	0.488678	0.104559	0.865572	0.336183	0.0367552	0.918504	0.618941
820003	VHA-E2	AtVHA-E2	mRNA	0.979629	0.995681	0.81027	-0.0108816	0.999853	0.997872	0.979916	0.924428	0.646754
828701	VATG3	AtVHA-G3	mRNA	0.601278	0.995681	0.574305	-0.179733	0.975814	0.835402	0.336799	0.938555	0.677188
